# Supplementary material for: Development of a novel, sensitive translational immunoassay to detect plasma glial fibrillary acidic protein (GFAP) after murine traumatic brain injury
Source: Alzheimers Res Ther. 2021 Mar 7;13:58. doi: 10.1186/s13195-021-00793-9 (PMC7938597; doi:10.1186/s13195-021-00793-9)
Supplement: Supplementary file 1 — Additional file 1. GFAP assay precision mixed model output. Exported SPSS Statistics output analyzing precision data (“Repeatability and intermediate precision of the assay” section, Fig. 2, Table 5). (XLSM 57 kb) [file 13195_2021_793_MOESM1_ESM.xlsm]

## Sheet: model 1
DATASET ACTIVATE DataSet5.
MIXED GFAP BY AssayDate Replicate GFAP_Cat
/CRITERIA=DFMETHOD(SATTERTHWAITE) CIN(95) MXITER(10000) MXSTEP(10) SCORING(1)
SINGULAR(0.000000000001) HCONVERGE(0, ABSOLUTE) LCONVERGE(0, ABSOLUTE) PCONVERGE(0.000001, ABSOLUTE)
/FIXED=GFAP_Cat | SSTYPE(3)
/METHOD=ML
/PRINT=CORB COVB G LMATRIX R SOLUTION TESTCOV
/RANDOM=Replicate(AssayDate) | SUBJECT(GFAP_Cat) COVTYPE(VC)
/RANDOM=AssayDate | SUBJECT(GFAP_Cat) COVTYPE(VC)
/REPEATED=Replicate | SUBJECT(GFAP_Cat*AssayDate) COVTYPE(CSR)
/EMMEANS=TABLES(GFAP_Cat) COMPARE ADJ(BONFERRONI)
/EMMEANS=TABLES(OVERALL).
Mixed Model Analysis
Model Dimensiona
		Number of Levels	Covariance Structure	Number of Parameters	Subject Variables	Number of Subjects
Fixed Effects	Intercept	1		1
	GFAP_Cat	3		2
Random Effects	Replicate(AssayDate)b	25	Variance Components	1	GFAP_Cat
	AssayDateb	5	Variance Components	1	GFAP_Cat
Repeated Effects	Replicate	5	Correlation Compound Symmetry	2	GFAP_Cat * AssayDate	15
Total		39		7
a. Dependent Variable: GFAP.
b. As of version 11.5, the syntax rules for the RANDOM subcommand have changed. Your command syntax may yield results that differ from those produced by prior versions. If you are using version 11 syntax, please consult the current syntax reference guide for more information.
Information Criteriaa
-2 Log Likelihood	922.496
Akaike's Information Criterion (AIC)	936.496
Hurvich and Tsai's Criterion (AICC)	938.168
Bozdogan's Criterion (CAIC)	959.719
Schwarz's Bayesian Criterion (BIC)	952.719
The information criteria are displayed in smaller-is-better form.
a. Dependent Variable: GFAP.
Fixed Effects
Type III Tests of Fixed Effectsa
Source	Numerator df	Denominator df	F	Sig.
Intercept	1	4.57056	2029.34	3.13668e-07
GFAP_Cat	2	4.57056	1823.03	2.32919e-07
a. Dependent Variable: GFAP.
Type III Estimable Functions
Intercept
		L1
Fixed Effects	Intercept	1
	[GFAP_Cat=1]	0.333333
	[GFAP_Cat=2]	0.333333
	[GFAP_Cat=3]	0.333333
GFAP_Cat
		L2	L3
Fixed Effects	Intercept	0	0
	[GFAP_Cat=1]	1	0
	[GFAP_Cat=2]	0	1
	[GFAP_Cat=3]	-1	-1
Estimates of Fixed Effectsa
Parameter	Estimate	Std. Error	df	t	Sig.	95% Confidence Interval
						Lower Bound	Upper Bound
Intercept	4979.91	66.1308	4.57056	75.304	3.00473e-08	4805	5154.82
[GFAP_Cat=1]	-4936.54	93.523	4.57056	-52.7843	1.52196e-07	-5183.91	-4689.18
[GFAP_Cat=2]	-4843.29	93.523	4.57056	-51.7872	1.66037e-07	-5090.66	-4595.93
[GFAP_Cat=3]	0b	0
a. Dependent Variable: GFAP.
b. This parameter is set to zero because it is redundant.
Correlation Matrix for Estimates of Fixed Effectsa
Parameter	Intercept	[GFAP_Cat=1]	[GFAP_Cat=2]	[GFAP_Cat=3]
Intercept	1	-0.707107	-0.707107	.b
[GFAP_Cat=1]	-0.707107	1	0.5	.b
[GFAP_Cat=2]	-0.707107	0.5	1	.b
[GFAP_Cat=3]	.b	.b	.b	.b
a. Dependent Variable: GFAP.
b. The correlation is system missing because it is associated with a redundant parameter.
Covariance Matrix for Estimates of Fixed Effectsa
Parameter	Intercept	[GFAP_Cat=1]	[GFAP_Cat=2]	[GFAP_Cat=3]
Intercept	4373.28	-4373.28	-4373.28	0b
[GFAP_Cat=1]	-4373.28	8746.56	4373.28	0b
[GFAP_Cat=2]	-4373.28	4373.28	8746.56	0b
[GFAP_Cat=3]	0b	0b	0b	0b
a. Dependent Variable: GFAP.
b. The covariance is set to zero because it is associated with a redundant parameter.
Covariance Parameters
Estimates of Covariance Parametersa
Parameter		Estimate	Std. Error	Wald Z	Sig.	95% Confidence Interval
						Lower Bound	Upper Bound	Variance	SD	SE
Repeated Measures	CSR diagonal	6363.4	19444.2	0.327264	0.743468	15.9488	2.53893e+06	6363.4	79.7709	35.6746
	CSR rho	0.419117	1.28067	0.327264	0.743468	-0.988991	0.998147
Replicate(AssayDate) [subject = GFAP_Cat]	Variance	3484.73	9469.62	0.367991	0.71288	16.9458	716597	3484.73	59.0316	26.3997
AssayDate [subject = GFAP_Cat]	Variance	17763.153846b	0					17763.2	133.278	59.6039
a. Dependent Variable: GFAP.
b. This covariance parameter is redundant. The test statistic and confidence interval cannot be computed.
Correlation Matrix for Estimates of Covariance Parametersa
Parameter		Repeated Measures		Replicate(AssayDate) [subject = GFAP_Cat]	AssayDate [subject = GFAP_Cat]
		CSR diagonal	CSR rho	Variance	Variance
Repeated Measures	CSR diagonal	1	0.579666	-0.704666
	CSR rho	0.579666	1	0.158418
Replicate(AssayDate) [subject = GFAP_Cat]	Variance	-0.704666	0.158418	1
AssayDate [subject = GFAP_Cat]	Variance				.b
a. Dependent Variable: GFAP.
b. The variance of this covariance parameter estimate is zero. Therefore, the correlations on this row and column are set to system missing.
Covariance Matrix for Estimates of Covariance Parametersa
Parameter		Repeated Measures		Replicate(AssayDate) [subject = GFAP_Cat]	AssayDate [subject = GFAP_Cat]
		CSR diagonal	CSR rho	Variance	Variance
Repeated Measures	CSR diagonal	3.78078e+08	14434.6	-1.2975e+08	0
	CSR rho	14434.6	1.64011	1921.2	0
Replicate(AssayDate) [subject = GFAP_Cat]	Variance	-1.2975e+08	1921.2	8.96736e+07	0
AssayDate [subject = GFAP_Cat]	Variance	0	0	0	0
a. Dependent Variable: GFAP.
Random Effects Covariance Structures (G)
Replicate(AssayDate) [subject = GFAP_Cat]a
	[Replicate=1]([AssayDate=1]) | GFAP_Cat	[Replicate=2]([AssayDate=1]) | GFAP_Cat	[Replicate=3]([AssayDate=1]) | GFAP_Cat	[Replicate=4]([AssayDate=1]) | GFAP_Cat	[Replicate=5]([AssayDate=1]) | GFAP_Cat	[Replicate=1]([AssayDate=2]) | GFAP_Cat	[Replicate=2]([AssayDate=2]) | GFAP_Cat	[Replicate=3]([AssayDate=2]) | GFAP_Cat	[Replicate=4]([AssayDate=2]) | GFAP_Cat	[Replicate=5]([AssayDate=2]) | GFAP_Cat	[Replicate=1]([AssayDate=3]) | GFAP_Cat	[Replicate=2]([AssayDate=3]) | GFAP_Cat	[Replicate=3]([AssayDate=3]) | GFAP_Cat	[Replicate=4]([AssayDate=3]) | GFAP_Cat	[Replicate=5]([AssayDate=3]) | GFAP_Cat	[Replicate=1]([AssayDate=4]) | GFAP_Cat	[Replicate=2]([AssayDate=4]) | GFAP_Cat	[Replicate=3]([AssayDate=4]) | GFAP_Cat	[Replicate=4]([AssayDate=4]) | GFAP_Cat	[Replicate=5]([AssayDate=4]) | GFAP_Cat	[Replicate=1]([AssayDate=5]) | GFAP_Cat	[Replicate=2]([AssayDate=5]) | GFAP_Cat	[Replicate=3]([AssayDate=5]) | GFAP_Cat	[Replicate=4]([AssayDate=5]) | GFAP_Cat	[Replicate=5]([AssayDate=5]) | GFAP_Cat
[Replicate=1]([AssayDate=1]) | GFAP_Cat	3484.73	0	0	0	0	0	0	0	0	0	0	0	0	0	0	0	0	0	0	0	0	0	0	0	0
[Replicate=2]([AssayDate=1]) | GFAP_Cat	0	3484.73	0	0	0	0	0	0	0	0	0	0	0	0	0	0	0	0	0	0	0	0	0	0	0
[Replicate=3]([AssayDate=1]) | GFAP_Cat	0	0	3484.73	0	0	0	0	0	0	0	0	0	0	0	0	0	0	0	0	0	0	0	0	0	0
[Replicate=4]([AssayDate=1]) | GFAP_Cat	0	0	0	3484.73	0	0	0	0	0	0	0	0	0	0	0	0	0	0	0	0	0	0	0	0	0
[Replicate=5]([AssayDate=1]) | GFAP_Cat	0	0	0	0	3484.73	0	0	0	0	0	0	0	0	0	0	0	0	0	0	0	0	0	0	0	0
[Replicate=1]([AssayDate=2]) | GFAP_Cat	0	0	0	0	0	3484.73	0	0	0	0	0	0	0	0	0	0	0	0	0	0	0	0	0	0	0
[Replicate=2]([AssayDate=2]) | GFAP_Cat	0	0	0	0	0	0	3484.73	0	0	0	0	0	0	0	0	0	0	0	0	0	0	0	0	0	0
[Replicate=3]([AssayDate=2]) | GFAP_Cat	0	0	0	0	0	0	0	3484.73	0	0	0	0	0	0	0	0	0	0	0	0	0	0	0	0	0
[Replicate=4]([AssayDate=2]) | GFAP_Cat	0	0	0	0	0	0	0	0	3484.73	0	0	0	0	0	0	0	0	0	0	0	0	0	0	0	0
[Replicate=5]([AssayDate=2]) | GFAP_Cat	0	0	0	0	0	0	0	0	0	3484.73	0	0	0	0	0	0	0	0	0	0	0	0	0	0	0
[Replicate=1]([AssayDate=3]) | GFAP_Cat	0	0	0	0	0	0	0	0	0	0	3484.73	0	0	0	0	0	0	0	0	0	0	0	0	0	0
[Replicate=2]([AssayDate=3]) | GFAP_Cat	0	0	0	0	0	0	0	0	0	0	0	3484.73	0	0	0	0	0	0	0	0	0	0	0	0	0
[Replicate=3]([AssayDate=3]) | GFAP_Cat	0	0	0	0	0	0	0	0	0	0	0	0	3484.73	0	0	0	0	0	0	0	0	0	0	0	0
[Replicate=4]([AssayDate=3]) | GFAP_Cat	0	0	0	0	0	0	0	0	0	0	0	0	0	3484.73	0	0	0	0	0	0	0	0	0	0	0
[Replicate=5]([AssayDate=3]) | GFAP_Cat	0	0	0	0	0	0	0	0	0	0	0	0	0	0	3484.73	0	0	0	0	0	0	0	0	0	0
[Replicate=1]([AssayDate=4]) | GFAP_Cat	0	0	0	0	0	0	0	0	0	0	0	0	0	0	0	3484.73	0	0	0	0	0	0	0	0	0
[Replicate=2]([AssayDate=4]) | GFAP_Cat	0	0	0	0	0	0	0	0	0	0	0	0	0	0	0	0	3484.73	0	0	0	0	0	0	0	0
[Replicate=3]([AssayDate=4]) | GFAP_Cat	0	0	0	0	0	0	0	0	0	0	0	0	0	0	0	0	0	3484.73	0	0	0	0	0	0	0
[Replicate=4]([AssayDate=4]) | GFAP_Cat	0	0	0	0	0	0	0	0	0	0	0	0	0	0	0	0	0	0	3484.73	0	0	0	0	0	0
[Replicate=5]([AssayDate=4]) | GFAP_Cat	0	0	0	0	0	0	0	0	0	0	0	0	0	0	0	0	0	0	0	3484.73	0	0	0	0	0
[Replicate=1]([AssayDate=5]) | GFAP_Cat	0	0	0	0	0	0	0	0	0	0	0	0	0	0	0	0	0	0	0	0	3484.73	0	0	0	0
[Replicate=2]([AssayDate=5]) | GFAP_Cat	0	0	0	0	0	0	0	0	0	0	0	0	0	0	0	0	0	0	0	0	0	3484.73	0	0	0
[Replicate=3]([AssayDate=5]) | GFAP_Cat	0	0	0	0	0	0	0	0	0	0	0	0	0	0	0	0	0	0	0	0	0	0	3484.73	0	0
[Replicate=4]([AssayDate=5]) | GFAP_Cat	0	0	0	0	0	0	0	0	0	0	0	0	0	0	0	0	0	0	0	0	0	0	0	3484.73	0
[Replicate=5]([AssayDate=5]) | GFAP_Cat	0	0	0	0	0	0	0	0	0	0	0	0	0	0	0	0	0	0	0	0	0	0	0	0	3484.73
Variance Components
a. Dependent Variable: GFAP.
AssayDate [subject = GFAP_Cat]a
	[AssayDate=1] | GFAP_Cat	[AssayDate=2] | GFAP_Cat	[AssayDate=3] | GFAP_Cat	[AssayDate=4] | GFAP_Cat	[AssayDate=5] | GFAP_Cat
[AssayDate=1] | GFAP_Cat	17763.2	0	0	0	0
[AssayDate=2] | GFAP_Cat	0	17763.2	0	0	0
[AssayDate=3] | GFAP_Cat	0	0	17763.2	0	0
[AssayDate=4] | GFAP_Cat	0	0	0	17763.2	0
[AssayDate=5] | GFAP_Cat	0	0	0	0	17763.2
Variance Components
a. Dependent Variable: GFAP.
Residual Covariance (R) Matrixa
	[Replicate = 1]	[Replicate = 2]	[Replicate = 3]	[Replicate = 4]	[Replicate = 5]
[Replicate = 1]	6363.4	2667.01	2667.01	2667.01	2667.01
[Replicate = 2]	2667.01	6363.4	2667.01	2667.01	2667.01
[Replicate = 3]	2667.01	2667.01	6363.4	2667.01	2667.01
[Replicate = 4]	2667.01	2667.01	2667.01	6363.4	2667.01
[Replicate = 5]	2667.01	2667.01	2667.01	2667.01	6363.4
Correlation Compound Symmetry
a. Dependent Variable: GFAP.
Estimated Marginal Means
1. GFAP_Cat
Contrast Coefficients
Parameter		GFAP_Cat
		1	2	3
Fixed Effects	Intercept	1	1	1
	[GFAP_Cat=1]	1	0	0
	[GFAP_Cat=2]	0	1	0
	[GFAP_Cat=3]	0	0	1
Estimatesa
GFAP_Cat	Mean	Std. Error	df	95% Confidence Interval
				Lower Bound	Upper Bound
1	43.3675	66.1308	4.57056	-131.545	218.28
2	136.619	66.1308	4.57056	-38.2941	311.532
3	4979.91	66.1308	4.57056	4805	5154.82
a. Dependent Variable: GFAP.
Pairwise Comparisonsa
(I) GFAP_Cat	(J) GFAP_Cat	Mean Difference (I-J)	Std. Error	df	Sig.c	95% Confidence Interval for Differencec
						Lower Bound	Upper Bound
1	2	-93.2512	93.523	4.57056	1	-437.976	251.474
	3	-4936.544*	93.523	4.57056	4.56588e-07	-5281.27	-4591.82
2	1	93.2512	93.523	4.57056	1	-251.474	437.976
	3	-4843.293*	93.523	4.57056	4.98111e-07	-5188.02	-4498.57
3	1	4936.544*	93.523	4.57056	4.56588e-07	4591.82	5281.27
	2	4843.293*	93.523	4.57056	4.98111e-07	4498.57	5188.02
Based on estimated marginal means
*. The mean difference is significant at the .05 level.
a. Dependent Variable: GFAP.
c. Adjustment for multiple comparisons: Bonferroni.
Univariate Testsa
Numerator df	Denominator df	F	Sig.
2	4.57056	1823.03	2.32919e-07
The F tests the effect of GFAP_Cat. This test is based on the linearly independent pairwise comparisons among the estimated marginal means.
a. Dependent Variable: GFAP.
2. Grand Mean
Contrast Coefficients
Parameter		Grand Mean
Fixed Effects	Intercept	1
	[GFAP_Cat=1]	0.333333
	[GFAP_Cat=2]	0.333333
	[GFAP_Cat=3]	0.333333
Estimatesa
Mean	Std. Error	df	95% Confidence Interval
			Lower Bound	Upper Bound
1719.97	38.1806	4.57056	1618.98	1820.95
a. Dependent Variable: GFAP.

## Sheet: model 2
DATASET ACTIVATE DataSet2.
MIXED GFAP BY AssayDate Replicate
/CRITERIA=DFMETHOD(SATTERTHWAITE) CIN(95) MXITER(10000) MXSTEP(10) SCORING(1)
SINGULAR(0.000000000001) HCONVERGE(0, ABSOLUTE) LCONVERGE(0, ABSOLUTE) PCONVERGE(0.000001, ABSOLUTE)
/FIXED=| SSTYPE(3)
/METHOD=ML
/PRINT=CORB COVB G LMATRIX R TESTCOV
/RANDOM=Replicate(AssayDate) | COVTYPE(VC)
/RANDOM=AssayDate | COVTYPE(VC)
/REPEATED=Replicate | SUBJECT(AssayDate) COVTYPE(CSR)
/EMMEANS=TABLES(OVERALL).
Mixed Model Analysis
Model Dimensiona
		Number of Levels	Covariance Structure	Number of Parameters	Subject Variables	Number of Subjects
Fixed Effects	Intercept	1		1
Random Effects	Replicate(AssayDate)b	25	Variance Components	1
	AssayDateb	5	Variance Components	1
Repeated Effects	Replicate	5	Correlation Compound Symmetry	2	AssayDate	5
Total		36		5
a. Dependent Variable: GFAP.
b. As of version 11.5, the syntax rules for the RANDOM subcommand have changed. Your command syntax may yield results that differ from those produced by prior versions. If you are using version 11 syntax, please consult the current syntax reference guide for more information.
Information Criteriaa
-2 Log Likelihood	132.202
Akaike's Information Criterion (AIC)	142.202
Hurvich and Tsai's Criterion (AICC)	145.36
Bozdogan's Criterion (CAIC)	153.297
Schwarz's Bayesian Criterion (BIC)	148.297
The information criteria are displayed in smaller-is-better form.
a. Dependent Variable: GFAP.
Fixed Effects
Type III Tests of Fixed Effectsa
Source	Numerator df	Denominator df	F	Sig.
Intercept	1	4.99948	2058.56	9.83381e-08
a. Dependent Variable: GFAP.
Type III Estimable Functions
Intercept
		L1
Fixed Effects	Intercept	1
Correlation Matrix for Estimates of Fixed Effectsa
Parameter	Intercept
Intercept	1
a. Dependent Variable: GFAP.
Covariance Matrix for Estimates of Fixed Effectsa
Parameter	Intercept
Intercept	0.913615
a. Dependent Variable: GFAP.
Covariance Parameters
Estimates of Covariance Parametersa
Parameter		Estimate	Std. Error	Wald Z	Sig.	95% Confidence Interval
						Lower Bound	Upper Bound	Variance	SD	SE
Repeated Measures	CSR diagonal	4.87291	1118.32	0.00435734	0.996523	2.18246e-195	1.08801e+196	4.87291	2.20747	0.98721
	CSR rho	-0.179464	41.1842	-0.00435758	0.996523	-1	1
Replicate(AssayDate)	Variance	4.03558	1118.35	0.00360852	0.997121	5.24269e-236	3.1064e+236	4.03558	2.00888	0.898396
AssayDate	Variance	3.485987b	0					3.48599	1.86708	0.834983
a. Dependent Variable: GFAP.
b. This covariance parameter is redundant. The test statistic and confidence interval cannot be computed.
Correlation Matrix for Estimates of Covariance Parametersa
Parameter		Repeated Measures		Replicate(AssayDate)	AssayDate
		CSR diagonal	CSR rho	Variance	Variance
Repeated Measures	CSR diagonal	1	0.999892	-0.999994
	CSR rho	0.999892	1	-0.999855
Replicate(AssayDate)	Variance	-0.999994	-0.999855	1
AssayDate	Variance				.b
a. Dependent Variable: GFAP.
b. The variance of this covariance parameter estimate is zero. Therefore, the correlations on this row and column are set to system missing.
Covariance Matrix for Estimates of Covariance Parametersa
Parameter		Repeated Measures		Replicate(AssayDate)	AssayDate
		CSR diagonal	CSR rho	Variance	Variance
Repeated Measures	CSR diagonal	1.25065e+06	46052.3	-1.25066e+06	0
	CSR rho	46052.3	1696.14	-46051.6	0
Replicate(AssayDate)	Variance	-1.25066e+06	-46051.6	1.2507e+06	0
AssayDate	Variance	0	0	0	0
a. Dependent Variable: GFAP.
Random Effects Covariance Structures (G)
Replicate(AssayDate)a
	[Replicate=1]([AssayDate=1])	[Replicate=2]([AssayDate=1])	[Replicate=3]([AssayDate=1])	[Replicate=4]([AssayDate=1])	[Replicate=5]([AssayDate=1])	[Replicate=1]([AssayDate=2])	[Replicate=2]([AssayDate=2])	[Replicate=3]([AssayDate=2])	[Replicate=4]([AssayDate=2])	[Replicate=5]([AssayDate=2])	[Replicate=1]([AssayDate=3])	[Replicate=2]([AssayDate=3])	[Replicate=3]([AssayDate=3])	[Replicate=4]([AssayDate=3])	[Replicate=5]([AssayDate=3])	[Replicate=1]([AssayDate=4])	[Replicate=2]([AssayDate=4])	[Replicate=3]([AssayDate=4])	[Replicate=4]([AssayDate=4])	[Replicate=5]([AssayDate=4])	[Replicate=1]([AssayDate=5])	[Replicate=2]([AssayDate=5])	[Replicate=3]([AssayDate=5])	[Replicate=4]([AssayDate=5])	[Replicate=5]([AssayDate=5])
[Replicate=1]([AssayDate=1])	4.03558	0	0	0	0	0	0	0	0	0	0	0	0	0	0	0	0	0	0	0	0	0	0	0	0
[Replicate=2]([AssayDate=1])	0	4.03558	0	0	0	0	0	0	0	0	0	0	0	0	0	0	0	0	0	0	0	0	0	0	0
[Replicate=3]([AssayDate=1])	0	0	4.03558	0	0	0	0	0	0	0	0	0	0	0	0	0	0	0	0	0	0	0	0	0	0
[Replicate=4]([AssayDate=1])	0	0	0	4.03558	0	0	0	0	0	0	0	0	0	0	0	0	0	0	0	0	0	0	0	0	0
[Replicate=5]([AssayDate=1])	0	0	0	0	4.03558	0	0	0	0	0	0	0	0	0	0	0	0	0	0	0	0	0	0	0	0
[Replicate=1]([AssayDate=2])	0	0	0	0	0	4.03558	0	0	0	0	0	0	0	0	0	0	0	0	0	0	0	0	0	0	0
[Replicate=2]([AssayDate=2])	0	0	0	0	0	0	4.03558	0	0	0	0	0	0	0	0	0	0	0	0	0	0	0	0	0	0
[Replicate=3]([AssayDate=2])	0	0	0	0	0	0	0	4.03558	0	0	0	0	0	0	0	0	0	0	0	0	0	0	0	0	0
[Replicate=4]([AssayDate=2])	0	0	0	0	0	0	0	0	4.03558	0	0	0	0	0	0	0	0	0	0	0	0	0	0	0	0
[Replicate=5]([AssayDate=2])	0	0	0	0	0	0	0	0	0	4.03558	0	0	0	0	0	0	0	0	0	0	0	0	0	0	0
[Replicate=1]([AssayDate=3])	0	0	0	0	0	0	0	0	0	0	4.03558	0	0	0	0	0	0	0	0	0	0	0	0	0	0
[Replicate=2]([AssayDate=3])	0	0	0	0	0	0	0	0	0	0	0	4.03558	0	0	0	0	0	0	0	0	0	0	0	0	0
[Replicate=3]([AssayDate=3])	0	0	0	0	0	0	0	0	0	0	0	0	4.03558	0	0	0	0	0	0	0	0	0	0	0	0
[Replicate=4]([AssayDate=3])	0	0	0	0	0	0	0	0	0	0	0	0	0	4.03558	0	0	0	0	0	0	0	0	0	0	0
[Replicate=5]([AssayDate=3])	0	0	0	0	0	0	0	0	0	0	0	0	0	0	4.03558	0	0	0	0	0	0	0	0	0	0
[Replicate=1]([AssayDate=4])	0	0	0	0	0	0	0	0	0	0	0	0	0	0	0	4.03558	0	0	0	0	0	0	0	0	0
[Replicate=2]([AssayDate=4])	0	0	0	0	0	0	0	0	0	0	0	0	0	0	0	0	4.03558	0	0	0	0	0	0	0	0
[Replicate=3]([AssayDate=4])	0	0	0	0	0	0	0	0	0	0	0	0	0	0	0	0	0	4.03558	0	0	0	0	0	0	0
[Replicate=4]([AssayDate=4])	0	0	0	0	0	0	0	0	0	0	0	0	0	0	0	0	0	0	4.03558	0	0	0	0	0	0
[Replicate=5]([AssayDate=4])	0	0	0	0	0	0	0	0	0	0	0	0	0	0	0	0	0	0	0	4.03558	0	0	0	0	0
[Replicate=1]([AssayDate=5])	0	0	0	0	0	0	0	0	0	0	0	0	0	0	0	0	0	0	0	0	4.03558	0	0	0	0
[Replicate=2]([AssayDate=5])	0	0	0	0	0	0	0	0	0	0	0	0	0	0	0	0	0	0	0	0	0	4.03558	0	0	0
[Replicate=3]([AssayDate=5])	0	0	0	0	0	0	0	0	0	0	0	0	0	0	0	0	0	0	0	0	0	0	4.03558	0	0
[Replicate=4]([AssayDate=5])	0	0	0	0	0	0	0	0	0	0	0	0	0	0	0	0	0	0	0	0	0	0	0	4.03558	0
[Replicate=5]([AssayDate=5])	0	0	0	0	0	0	0	0	0	0	0	0	0	0	0	0	0	0	0	0	0	0	0	0	4.03558
Variance Components
a. Dependent Variable: GFAP.
AssayDatea
	[AssayDate=1]	[AssayDate=2]	[AssayDate=3]	[AssayDate=4]	[AssayDate=5]
[AssayDate=1]	3.48599	0	0	0	0
[AssayDate=2]	0	3.48599	0	0	0
[AssayDate=3]	0	0	3.48599	0	0
[AssayDate=4]	0	0	0	3.48599	0
[AssayDate=5]	0	0	0	0	3.48599
Variance Components
a. Dependent Variable: GFAP.
Residual Covariance (R) Matrixa
	[Replicate = 1]	[Replicate = 2]	[Replicate = 3]	[Replicate = 4]	[Replicate = 5]
[Replicate = 1]	4.87291	-0.874511	-0.874511	-0.874511	-0.874511
[Replicate = 2]	-0.874511	4.87291	-0.874511	-0.874511	-0.874511
[Replicate = 3]	-0.874511	-0.874511	4.87291	-0.874511	-0.874511
[Replicate = 4]	-0.874511	-0.874511	-0.874511	4.87291	-0.874511
[Replicate = 5]	-0.874511	-0.874511	-0.874511	-0.874511	4.87291
Correlation Compound Symmetry
a. Dependent Variable: GFAP.
Estimated Marginal Means
Grand Mean
Contrast Coefficients
Parameter		Grand Mean
Fixed Effects	Intercept	1
Estimatesa
Mean	Std. Error	df	95% Confidence Interval
			Lower Bound	Upper Bound
43.3675	0.955832	4.99948	40.9103	45.8246
a. Dependent Variable: GFAP.

## Sheet: model 3
DATASET ACTIVATE DataSet3.
MIXED GFAP BY AssayDate Replicate
/CRITERIA=DFMETHOD(SATTERTHWAITE) CIN(95) MXITER(10000) MXSTEP(10) SCORING(1)
SINGULAR(0.000000000001) HCONVERGE(0, ABSOLUTE) LCONVERGE(0, ABSOLUTE) PCONVERGE(0.000001, ABSOLUTE)
/FIXED=| SSTYPE(3)
/METHOD=ML
/PRINT=CORB COVB G LMATRIX R TESTCOV
/RANDOM=Replicate(AssayDate) | COVTYPE(VC)
/RANDOM=AssayDate | COVTYPE(VC)
/REPEATED=Replicate | SUBJECT(AssayDate) COVTYPE(CSR)
/EMMEANS=TABLES(OVERALL).
Mixed Model Analysis
Model Dimensiona
		Number of Levels	Covariance Structure	Number of Parameters	Subject Variables	Number of Subjects
Fixed Effects	Intercept	1		1
Random Effects	Replicate(AssayDate)b	25	Variance Components	1
	AssayDateb	5	Variance Components	1
Repeated Effects	Replicate	5	Correlation Compound Symmetry	2	AssayDate	5
Total		36		5
a. Dependent Variable: GFAP.
b. As of version 11.5, the syntax rules for the RANDOM subcommand have changed. Your command syntax may yield results that differ from those produced by prior versions. If you are using version 11 syntax, please consult the current syntax reference guide for more information.
Information Criteriaa
-2 Log Likelihood	171.383
Akaike's Information Criterion (AIC)	181.383
Hurvich and Tsai's Criterion (AICC)	184.54
Bozdogan's Criterion (CAIC)	192.477
Schwarz's Bayesian Criterion (BIC)	187.477
The information criteria are displayed in smaller-is-better form.
a. Dependent Variable: GFAP.
Fixed Effects
Type III Tests of Fixed Effectsa
Source	Numerator df	Denominator df	F	Sig.
Intercept	1	5.00005	2692.56	5.02463e-08
a. Dependent Variable: GFAP.
Type III Estimable Functions
Intercept
		L1
Fixed Effects	Intercept	1
Correlation Matrix for Estimates of Fixed Effectsa
Parameter	Intercept
Intercept	1
a. Dependent Variable: GFAP.
Covariance Matrix for Estimates of Fixed Effectsa
Parameter	Intercept
Intercept	6.93194
a. Dependent Variable: GFAP.
Covariance Parameters
Estimates of Covariance Parametersa
Parameter		Estimate	Std. Error	Wald Z	Sig.	95% Confidence Interval
						Lower Bound	Upper Bound	Variance	SD	SE
Repeated Measures	CSR diagonal	20.3989	1411.47	0.0144523	0.988469	2.5833e-58	1.61079e+60	20.3989	4.51651	2.01985
	CSR rho	0.101424	62.1754	0.00163125	0.998698	-1	1
Replicate(AssayDate)	Variance	23.475883b	0					23.4759	4.84519	2.16684
AssayDate	Variance	24.2296	1411.62	0.0171644	0.986305	6.21102e-49	9.45212e+50	24.2296	4.92236	2.20134
a. Dependent Variable: GFAP.
b. This covariance parameter is redundant. The test statistic and confidence interval cannot be computed.
Correlation Matrix for Estimates of Covariance Parametersa
Parameter		Repeated Measures		Replicate(AssayDate)	AssayDate
		CSR diagonal	CSR rho	Variance	Variance
Repeated Measures	CSR diagonal	1	0.999946		-0.999851
	CSR rho	0.999946	1		-0.999875
Replicate(AssayDate)	Variance			.b
AssayDate	Variance	-0.999851	-0.999875		1
a. Dependent Variable: GFAP.
b. The variance of this covariance parameter estimate is zero. Therefore, the correlations on this row and column are set to system missing.
Covariance Matrix for Estimates of Covariance Parametersa
Parameter		Repeated Measures		Replicate(AssayDate)	AssayDate
		CSR diagonal	CSR rho	Variance	Variance
Repeated Measures	CSR diagonal	1.99224e+06	87753.8	0	-1.99216e+06
	CSR rho	87753.8	3865.79	0	-87757.2
Replicate(AssayDate)	Variance	0	0	0	0
AssayDate	Variance	-1.99216e+06	-87757.2	0	1.99267e+06
a. Dependent Variable: GFAP.
Random Effects Covariance Structures (G)
Replicate(AssayDate)a
	[Replicate=1]([AssayDate=1])	[Replicate=2]([AssayDate=1])	[Replicate=3]([AssayDate=1])	[Replicate=4]([AssayDate=1])	[Replicate=5]([AssayDate=1])	[Replicate=1]([AssayDate=2])	[Replicate=2]([AssayDate=2])	[Replicate=3]([AssayDate=2])	[Replicate=4]([AssayDate=2])	[Replicate=5]([AssayDate=2])	[Replicate=1]([AssayDate=3])	[Replicate=2]([AssayDate=3])	[Replicate=3]([AssayDate=3])	[Replicate=4]([AssayDate=3])	[Replicate=5]([AssayDate=3])	[Replicate=1]([AssayDate=4])	[Replicate=2]([AssayDate=4])	[Replicate=3]([AssayDate=4])	[Replicate=4]([AssayDate=4])	[Replicate=5]([AssayDate=4])	[Replicate=1]([AssayDate=5])	[Replicate=2]([AssayDate=5])	[Replicate=3]([AssayDate=5])	[Replicate=4]([AssayDate=5])	[Replicate=5]([AssayDate=5])
[Replicate=1]([AssayDate=1])	23.4759	0	0	0	0	0	0	0	0	0	0	0	0	0	0	0	0	0	0	0	0	0	0	0	0
[Replicate=2]([AssayDate=1])	0	23.4759	0	0	0	0	0	0	0	0	0	0	0	0	0	0	0	0	0	0	0	0	0	0	0
[Replicate=3]([AssayDate=1])	0	0	23.4759	0	0	0	0	0	0	0	0	0	0	0	0	0	0	0	0	0	0	0	0	0	0
[Replicate=4]([AssayDate=1])	0	0	0	23.4759	0	0	0	0	0	0	0	0	0	0	0	0	0	0	0	0	0	0	0	0	0
[Replicate=5]([AssayDate=1])	0	0	0	0	23.4759	0	0	0	0	0	0	0	0	0	0	0	0	0	0	0	0	0	0	0	0
[Replicate=1]([AssayDate=2])	0	0	0	0	0	23.4759	0	0	0	0	0	0	0	0	0	0	0	0	0	0	0	0	0	0	0
[Replicate=2]([AssayDate=2])	0	0	0	0	0	0	23.4759	0	0	0	0	0	0	0	0	0	0	0	0	0	0	0	0	0	0
[Replicate=3]([AssayDate=2])	0	0	0	0	0	0	0	23.4759	0	0	0	0	0	0	0	0	0	0	0	0	0	0	0	0	0
[Replicate=4]([AssayDate=2])	0	0	0	0	0	0	0	0	23.4759	0	0	0	0	0	0	0	0	0	0	0	0	0	0	0	0
[Replicate=5]([AssayDate=2])	0	0	0	0	0	0	0	0	0	23.4759	0	0	0	0	0	0	0	0	0	0	0	0	0	0	0
[Replicate=1]([AssayDate=3])	0	0	0	0	0	0	0	0	0	0	23.4759	0	0	0	0	0	0	0	0	0	0	0	0	0	0
[Replicate=2]([AssayDate=3])	0	0	0	0	0	0	0	0	0	0	0	23.4759	0	0	0	0	0	0	0	0	0	0	0	0	0
[Replicate=3]([AssayDate=3])	0	0	0	0	0	0	0	0	0	0	0	0	23.4759	0	0	0	0	0	0	0	0	0	0	0	0
[Replicate=4]([AssayDate=3])	0	0	0	0	0	0	0	0	0	0	0	0	0	23.4759	0	0	0	0	0	0	0	0	0	0	0
[Replicate=5]([AssayDate=3])	0	0	0	0	0	0	0	0	0	0	0	0	0	0	23.4759	0	0	0	0	0	0	0	0	0	0
[Replicate=1]([AssayDate=4])	0	0	0	0	0	0	0	0	0	0	0	0	0	0	0	23.4759	0	0	0	0	0	0	0	0	0
[Replicate=2]([AssayDate=4])	0	0	0	0	0	0	0	0	0	0	0	0	0	0	0	0	23.4759	0	0	0	0	0	0	0	0
[Replicate=3]([AssayDate=4])	0	0	0	0	0	0	0	0	0	0	0	0	0	0	0	0	0	23.4759	0	0	0	0	0	0	0
[Replicate=4]([AssayDate=4])	0	0	0	0	0	0	0	0	0	0	0	0	0	0	0	0	0	0	23.4759	0	0	0	0	0	0
[Replicate=5]([AssayDate=4])	0	0	0	0	0	0	0	0	0	0	0	0	0	0	0	0	0	0	0	23.4759	0	0	0	0	0
[Replicate=1]([AssayDate=5])	0	0	0	0	0	0	0	0	0	0	0	0	0	0	0	0	0	0	0	0	23.4759	0	0	0	0
[Replicate=2]([AssayDate=5])	0	0	0	0	0	0	0	0	0	0	0	0	0	0	0	0	0	0	0	0	0	23.4759	0	0	0
[Replicate=3]([AssayDate=5])	0	0	0	0	0	0	0	0	0	0	0	0	0	0	0	0	0	0	0	0	0	0	23.4759	0	0
[Replicate=4]([AssayDate=5])	0	0	0	0	0	0	0	0	0	0	0	0	0	0	0	0	0	0	0	0	0	0	0	23.4759	0
[Replicate=5]([AssayDate=5])	0	0	0	0	0	0	0	0	0	0	0	0	0	0	0	0	0	0	0	0	0	0	0	0	23.4759
Variance Components
a. Dependent Variable: GFAP.
AssayDatea
	[AssayDate=1]	[AssayDate=2]	[AssayDate=3]	[AssayDate=4]	[AssayDate=5]
[AssayDate=1]	24.2296	0	0	0	0
[AssayDate=2]	0	24.2296	0	0	0
[AssayDate=3]	0	0	24.2296	0	0
[AssayDate=4]	0	0	0	24.2296	0
[AssayDate=5]	0	0	0	0	24.2296
Variance Components
a. Dependent Variable: GFAP.
Residual Covariance (R) Matrixa
	[Replicate = 1]	[Replicate = 2]	[Replicate = 3]	[Replicate = 4]	[Replicate = 5]
[Replicate = 1]	20.3989	2.06893	2.06893	2.06893	2.06893
[Replicate = 2]	2.06893	20.3989	2.06893	2.06893	2.06893
[Replicate = 3]	2.06893	2.06893	20.3989	2.06893	2.06893
[Replicate = 4]	2.06893	2.06893	2.06893	20.3989	2.06893
[Replicate = 5]	2.06893	2.06893	2.06893	2.06893	20.3989
Correlation Compound Symmetry
a. Dependent Variable: GFAP.
Estimated Marginal Means
Grand Mean
Contrast Coefficients
Parameter		Grand Mean
Fixed Effects	Intercept	1
Estimatesa
Mean	Std. Error	df	95% Confidence Interval
			Lower Bound	Upper Bound
136.619	2.63286	5.00005	129.851	143.387
a. Dependent Variable: GFAP.

## Sheet: model 4
DATASET ACTIVATE DataSet4.
MIXED GFAP BY AssayDate Replicate
/CRITERIA=DFMETHOD(SATTERTHWAITE) CIN(95) MXITER(10000) MXSTEP(10) SCORING(1)
SINGULAR(0.000000000001) HCONVERGE(0, ABSOLUTE) LCONVERGE(0, ABSOLUTE) PCONVERGE(0.000001, ABSOLUTE)
/FIXED=| SSTYPE(3)
/METHOD=ML
/PRINT=CORB COVB G LMATRIX R TESTCOV
/RANDOM=Replicate(AssayDate) | COVTYPE(VC)
/RANDOM=AssayDate | COVTYPE(VC)
/REPEATED=Replicate | SUBJECT(AssayDate) COVTYPE(CSR)
/EMMEANS=TABLES(OVERALL).
Mixed Model Analysis
Model Dimensiona
		Number of Levels	Covariance Structure	Number of Parameters	Subject Variables	Number of Subjects
Fixed Effects	Intercept	1		1
Random Effects	Replicate(AssayDate)b	25	Variance Components	1
	AssayDateb	5	Variance Components	1
Repeated Effects	Replicate	5	Correlation Compound Symmetry	2	AssayDate	5
Total		36		5
a. Dependent Variable: GFAP.
b. As of version 11.5, the syntax rules for the RANDOM subcommand have changed. Your command syntax may yield results that differ from those produced by prior versions. If you are using version 11 syntax, please consult the current syntax reference guide for more information.
Information Criteriaa
-2 Log Likelihood	334.803
Akaike's Information Criterion (AIC)	344.803
Hurvich and Tsai's Criterion (AICC)	347.961
Bozdogan's Criterion (CAIC)	355.898
Schwarz's Bayesian Criterion (BIC)	350.898
The information criteria are displayed in smaller-is-better form.
a. Dependent Variable: GFAP.
Fixed Effects
Type III Tests of Fixed Effectsa
Source	Numerator df	Denominator df	F	Sig.
Intercept	1	5	1545.06	2.00879e-07
a. Dependent Variable: GFAP.
Type III Estimable Functions
Intercept
		L1
Fixed Effects	Intercept	1
Correlation Matrix for Estimates of Fixed Effectsa
Parameter	Intercept
Intercept	1
a. Dependent Variable: GFAP.
Covariance Matrix for Estimates of Fixed Effectsa
Parameter	Intercept
Intercept	16050.9
a. Dependent Variable: GFAP.
Covariance Parameters
Estimates of Covariance Parametersa
Parameter		Estimate	Std. Error	Wald Z	Sig.	95% Confidence Interval
						Lower Bound	Upper Bound	Variance	SD	SE
Repeated Measures	CSR diagonal	26462.8	9.61269e+08	2.7529e-05	0.999978	0		26462.8	162.674	72.75
	CSR rho	0.194489	29260.4	6.64685e-06	0.999995	-1	1
Replicate(AssayDate)	Variance	.000000b	0					0	0	0
AssayDate	Variance	70844.3	9.61269e+08	7.36988e-05	0.999941	0		70844.3	266.166	119.033
a. Dependent Variable: GFAP.
b. This covariance parameter is redundant. The test statistic and confidence interval cannot be computed.
Correlation Matrix for Estimates of Covariance Parametersa
Parameter		Repeated Measures		Replicate(AssayDate)	AssayDate
		CSR diagonal	CSR rho	Variance	Variance
Repeated Measures	CSR diagonal	1	1		-1
	CSR rho	1	1		-1
Replicate(AssayDate)	Variance			.b
AssayDate	Variance	-1	-1		1
a. Dependent Variable: GFAP.
b. The variance of this covariance parameter estimate is zero. Therefore, the correlations on this row and column are set to system missing.
Covariance Matrix for Estimates of Covariance Parametersa
Parameter		Repeated Measures		Replicate(AssayDate)	AssayDate
		CSR diagonal	CSR rho	Variance	Variance
Repeated Measures	CSR diagonal	9.24037e+17	2.81271e+13	0	-9.24037e+17
	CSR rho	2.81271e+13	8.5617e+08	0	-2.81271e+13
Replicate(AssayDate)	Variance	0	0	0	0
AssayDate	Variance	-9.24037e+17	-2.81271e+13	0	9.24037e+17
a. Dependent Variable: GFAP.
Random Effects Covariance Structures (G)
Replicate(AssayDate)a
	[Replicate=1]([AssayDate=1])	[Replicate=2]([AssayDate=1])	[Replicate=3]([AssayDate=1])	[Replicate=4]([AssayDate=1])	[Replicate=5]([AssayDate=1])	[Replicate=1]([AssayDate=2])	[Replicate=2]([AssayDate=2])	[Replicate=3]([AssayDate=2])	[Replicate=4]([AssayDate=2])	[Replicate=5]([AssayDate=2])	[Replicate=1]([AssayDate=3])	[Replicate=2]([AssayDate=3])	[Replicate=3]([AssayDate=3])	[Replicate=4]([AssayDate=3])	[Replicate=5]([AssayDate=3])	[Replicate=1]([AssayDate=4])	[Replicate=2]([AssayDate=4])	[Replicate=3]([AssayDate=4])	[Replicate=4]([AssayDate=4])	[Replicate=5]([AssayDate=4])	[Replicate=1]([AssayDate=5])	[Replicate=2]([AssayDate=5])	[Replicate=3]([AssayDate=5])	[Replicate=4]([AssayDate=5])	[Replicate=5]([AssayDate=5])
[Replicate=1]([AssayDate=1])	0	0	0	0	0	0	0	0	0	0	0	0	0	0	0	0	0	0	0	0	0	0	0	0	0
[Replicate=2]([AssayDate=1])	0	0	0	0	0	0	0	0	0	0	0	0	0	0	0	0	0	0	0	0	0	0	0	0	0
[Replicate=3]([AssayDate=1])	0	0	0	0	0	0	0	0	0	0	0	0	0	0	0	0	0	0	0	0	0	0	0	0	0
[Replicate=4]([AssayDate=1])	0	0	0	0	0	0	0	0	0	0	0	0	0	0	0	0	0	0	0	0	0	0	0	0	0
[Replicate=5]([AssayDate=1])	0	0	0	0	0	0	0	0	0	0	0	0	0	0	0	0	0	0	0	0	0	0	0	0	0
[Replicate=1]([AssayDate=2])	0	0	0	0	0	0	0	0	0	0	0	0	0	0	0	0	0	0	0	0	0	0	0	0	0
[Replicate=2]([AssayDate=2])	0	0	0	0	0	0	0	0	0	0	0	0	0	0	0	0	0	0	0	0	0	0	0	0	0
[Replicate=3]([AssayDate=2])	0	0	0	0	0	0	0	0	0	0	0	0	0	0	0	0	0	0	0	0	0	0	0	0	0
[Replicate=4]([AssayDate=2])	0	0	0	0	0	0	0	0	0	0	0	0	0	0	0	0	0	0	0	0	0	0	0	0	0
[Replicate=5]([AssayDate=2])	0	0	0	0	0	0	0	0	0	0	0	0	0	0	0	0	0	0	0	0	0	0	0	0	0
[Replicate=1]([AssayDate=3])	0	0	0	0	0	0	0	0	0	0	0	0	0	0	0	0	0	0	0	0	0	0	0	0	0
[Replicate=2]([AssayDate=3])	0	0	0	0	0	0	0	0	0	0	0	0	0	0	0	0	0	0	0	0	0	0	0	0	0
[Replicate=3]([AssayDate=3])	0	0	0	0	0	0	0	0	0	0	0	0	0	0	0	0	0	0	0	0	0	0	0	0	0
[Replicate=4]([AssayDate=3])	0	0	0	0	0	0	0	0	0	0	0	0	0	0	0	0	0	0	0	0	0	0	0	0	0
[Replicate=5]([AssayDate=3])	0	0	0	0	0	0	0	0	0	0	0	0	0	0	0	0	0	0	0	0	0	0	0	0	0
[Replicate=1]([AssayDate=4])	0	0	0	0	0	0	0	0	0	0	0	0	0	0	0	0	0	0	0	0	0	0	0	0	0
[Replicate=2]([AssayDate=4])	0	0	0	0	0	0	0	0	0	0	0	0	0	0	0	0	0	0	0	0	0	0	0	0	0
[Replicate=3]([AssayDate=4])	0	0	0	0	0	0	0	0	0	0	0	0	0	0	0	0	0	0	0	0	0	0	0	0	0
[Replicate=4]([AssayDate=4])	0	0	0	0	0	0	0	0	0	0	0	0	0	0	0	0	0	0	0	0	0	0	0	0	0
[Replicate=5]([AssayDate=4])	0	0	0	0	0	0	0	0	0	0	0	0	0	0	0	0	0	0	0	0	0	0	0	0	0
[Replicate=1]([AssayDate=5])	0	0	0	0	0	0	0	0	0	0	0	0	0	0	0	0	0	0	0	0	0	0	0	0	0
[Replicate=2]([AssayDate=5])	0	0	0	0	0	0	0	0	0	0	0	0	0	0	0	0	0	0	0	0	0	0	0	0	0
[Replicate=3]([AssayDate=5])	0	0	0	0	0	0	0	0	0	0	0	0	0	0	0	0	0	0	0	0	0	0	0	0	0
[Replicate=4]([AssayDate=5])	0	0	0	0	0	0	0	0	0	0	0	0	0	0	0	0	0	0	0	0	0	0	0	0	0
[Replicate=5]([AssayDate=5])	0	0	0	0	0	0	0	0	0	0	0	0	0	0	0	0	0	0	0	0	0	0	0	0	0
Variance Components
a. Dependent Variable: GFAP.
AssayDatea
	[AssayDate=1]	[AssayDate=2]	[AssayDate=3]	[AssayDate=4]	[AssayDate=5]
[AssayDate=1]	70844.3	0	0	0	0
[AssayDate=2]	0	70844.3	0	0	0
[AssayDate=3]	0	0	70844.3	0	0
[AssayDate=4]	0	0	0	70844.3	0
[AssayDate=5]	0	0	0	0	70844.3
Variance Components
a. Dependent Variable: GFAP.
Residual Covariance (R) Matrixa
	[Replicate = 1]	[Replicate = 2]	[Replicate = 3]	[Replicate = 4]	[Replicate = 5]
[Replicate = 1]	26462.8	5146.74	5146.74	5146.74	5146.74
[Replicate = 2]	5146.74	26462.8	5146.74	5146.74	5146.74
[Replicate = 3]	5146.74	5146.74	26462.8	5146.74	5146.74
[Replicate = 4]	5146.74	5146.74	5146.74	26462.8	5146.74
[Replicate = 5]	5146.74	5146.74	5146.74	5146.74	26462.8
Correlation Compound Symmetry
a. Dependent Variable: GFAP.
Estimated Marginal Means
Grand Mean
Contrast Coefficients
Parameter		Grand Mean
Fixed Effects	Intercept	1
Estimatesa
Mean	Std. Error	df	95% Confidence Interval
			Lower Bound	Upper Bound
4979.91	126.692	5	4654.24	5305.58
a. Dependent Variable: GFAP.

## Sheet: summary table
Plasma pool	Mean (pg/mL)	Group variation	Intra-assay variation				Inter-assay variation
		SE (pg/mL)	Variance (pg/mL)	SD (pg/mL)	SE (pg/mL)	%CV	Variance (pg/mL)	SD (pg/mL)	SE (pg/mL)	%CV
All (model 1)	1719.97	93.523	3484.73	59.0316	26.3997	3.43214	17763.2	133.278	59.6039	7.7489
Low (model 2)	43.3675	--	4.03558	2.00888	0.898396	4.63222	3.48599	1.86708	0.834983	4.30526
Intermediate (model 3)	136.619	--	23.4759	4.84519	2.16684	3.54651	24.2296	4.92236	2.20134	3.60299
High (model 4)	4979.91	--	0	0	0	0	70844.3	266.166	119.033	5.34479
